# Supplementary material for: Self-Reported Dyslexia Traits as Positive Predictors of Self-Reported Cognitive Failures in the Workplace
Source: Behav Sci (Basel). 2025 Nov 18;15(11):1582. doi: 10.3390/bs15111582 (PMC12649733; doi:10.3390/bs15111582)
Supplement: Supplementary file 1 [file behavsci-15-01582-s001.zip]

Archive with 1 entries (1 files):
- behavsci-3880434-supplementary.pdf
